# Supplementary material for: Tick-Box for 3′-End Formation of Mitochondrial Transcripts in Ixodida, Basal Chelicerates and Drosophila
Source: PLoS One. 2012 Oct 15;7(10):e47538. doi: 10.1371/journal.pone.0047538 (PMC3471875; doi:10.1371/journal.pone.0047538)
Supplement: Table S1 — Accession numbers of 98 mitochondrial sequences belonging to 68 species analysed in this study. (XLS) [file pone.0047538.s003.xls]

## Sheet: table_S1
Taxon	Species	trnQ-trnF	Notes	Down. nad1	Down. rrnL	CR/CR2
Argasidae; Ornithodorinae	Carios capensis		diff. go	NC_005291	NC_005291	NC_005291
Argasidae; Ornithodorinae	Ornithodoros moubata		diff. go	NC_004357	NC_004357	NC_004357
Argasidae; Ornithodorinae	Ornithodoros porcinus		diff. go	NC_005820	NC_005820	NC_005820
Ixodidae; Amblyomminae	Amblyomma americanum	DQ168138	3bp spacer		DQ168139 *
Ixodidae; Amblyomminae	Amblyomma hebraeum	AY059170S3		AY059170S1	AY059170S2
Ixodidae; Amblyomminae	Amblyomma triguttatum	NC_005963	9bp spacer	NC_005963	NC_005963	NC_005963
Ixodidae; Amblyomminae	Amblyomma vikirri	AY059177S3 *		AY059177S1	AY059177S2
Ixodidae; Amblyomminae	Aponomma concolor	AY059185S3	4bp spacer	AY059185S1	AY059185S2
Ixodidae; Amblyomminae	Aponomma fimbriatum	AY059189S2 *			AY059189S1
Ixodidae; Amblyomminae	Aponomma undatum			AY059193S1	AY059193S2
Ixodidae; Haemaphysalinae	Haemaphysalis flava	NC_005292	12bp spacer	NC_005292	NC_005292	NC_005292
Ixodidae; Haemaphysalinae	Haemaphysalis humerosa	AY059256S2 *		AY059256S1
Ixodidae; Haemaphysalinae	Haemaphysalis longicornis	AY059260S3 *		AY059260S1	AY059260S2
Ixodidae; Ixodinae	Ixodes acutitarsus		diff. go		AB105167
Ixodidae; Ixodinae	Ixodes auritulus		diff. go		AY059274S1
Ixodidae; Ixodinae; Australasian	Ixodes cordifer		diff. go		AB161425	AB161424-5
Ixodidae; Ixodinae; Australasian	Ixodes cornuatus		diff. go		AB161426	AB161426-7
Ixodidae; Ixodinae	Ixodes hexagonus		diff. go	NC_002010	NC_002010	NC_002010
Ixodidae; Ixodinae; Australasian	Ixodes hirsti		diff. go		AB161429	AB161428-9
Ixodidae; Ixodinae; Australasian	Ixodes holocyclus		diff. go	NC_005293	NC_005293	NC_005293
Ixodidae; Ixodinae	Ixodes loricatus		diff. go		AB161431
Ixodidae; Ixodinae; Australasian	Ixodes myrmecobii		diff. go		AB161433	AB161432-3
Ixodidae; Ixodinae	Ixodes persulcatus		diff. go	NC_004370	NC_004370	NC_004370
Ixodidae; Ixodinae	Ixodes pilosus		diff. go		AB161435
Ixodidae; Ixodinae	Ixodes ricinus		diff. go	This study	This study	This study
Ixodidae; Ixodinae	Ixodes scapularis		diff. go		AB161439
Ixodidae; Ixodinae	Ixodes simplex		diff. go		AB161441
Ixodidae; Ixodinae; Australasian	Ixodes trichosuri		diff. go		AB161443	AB161442-3
Ixodidae; Ixodinae; Australasian	Ixodes uriae		diff. go	NC_006078	NC_006078	NC_006078
Ixodidae; Rhipicephalinae	Boophilus annulatus			AY059196
Ixodidae; Rhipicephalinae	Boophilus decoloratus	AY059197S3		AY059197S1	AY059197S2
Ixodidae; Rhipicephalinae	Boophilus geigyi			AY059200
Ixodidae; Rhipicephalinae	Boophilus kohlsi			AY059201
Ixodidae; Rhipicephalinae	Boophilus microplus	AF110621		AF110618 #	AF110619
Ixodidae; Rhipicephalinae	Dermacentor marginatus			AY059251S1 *
Ixodidae; Rhipicephalinae	Dermacentor reticulatus				AY059253
Ixodidae; Rhipicephalinae	Dermacentor variabilis			AY059254S1	AY059254S2
Ixodidae; Rhipicephalinae	Hyalomma aegyptium			AY059268 *	AY059264S6
Ixodidae; Rhipicephalinae	Hyalomma truncatum	AY059270S2 *		AY059270S1
Ixodidae; Rhipicephalinae	Rhipicentor nuttalli				AY059234
Ixodidae; Rhipicephalinae	Rhipicephalus appendiculatus	AY059214S3		AY059214S1	AY059214S2
Ixodidae; Rhipicephalinae	Rhipicephalus compositus				AY059218
Ixodidae; Rhipicephalinae	Rhipicephalus evertsi	AY059219S3		AY059219S1	AY059219S2
Ixodidae; Rhipicephalinae	Rhipicephalus maculatus				AY059222
Ixodidae; Rhipicephalinae	Rhipicephalus pravus	AY059227
Ixodidae; Rhipicephalinae	Rhipicephalus pulchellus	AY059228S3		AY059228S1	AY059228S2
Ixodidae; Rhipicephalinae	Rhipicephalus punctatus	AY059231S3		AY059231S1	AY059231S2
Ixodidae; Rhipicephalinae	Rhipicephalus sanguineus	NC_002074		NC_002074	NC_002074	NC_002074
Ixodidae; Rhipicephalinae	Rhipicephalus simus				AY059223
Ixodidae; Rhipicephalinae	Rhipicephalus turanicus				AY059224
Ixodidae; Rhipicephalinae	Rhipicephalus zambeziensis				AY059225
Ixodidae; Rhipicephalinae	Rhipicephalus zumpti				AY059226
Xiphosura; Limulidae	Limulus polyphemus		diff. go	NC_003057	NC_003057
Xiphosura; Limulidae	Tachypleus tridentatus		diff. go	FJ860267	FJ860267
Insecta; Diptera	Drosophila ananassae		diff. go	BK006336	BK006336
Insecta; Diptera	Drosophila erecta		diff. go	BK006335	BK006335
Insecta; Diptera	Drosophila grimshawi		diff. go	BK006341	BK006341
Insecta; Diptera	Drosophila littoralis		diff. go	FJ447340	FJ447340
Insecta; Diptera	Drosophila mauritiana		diff. go	NC_005779	NC_005779
Insecta; Diptera	Drosophila melanogaster		diff. go	NC_001709	NC_001709
Insecta; Diptera	Drosophila mojavensis		diff. go	BK006339	BK006339
Insecta; Diptera	Drosophila persimilis		diff. go	BK006337	BK006337
Insecta; Diptera	Drosophila pseudoobscura		diff. go	FJ899745	FJ899745
Insecta; Diptera	Drosophila sechellia		diff. go	NC_005780	NC_005780
Insecta; Diptera	Drosophila simulans		diff. go	NC_005781	NC_005781
Insecta; Diptera	Drosophila virilis		diff. go	BK006340	BK006340
Insecta; Diptera	Drosophila willistoni		diff. go	BK006338	BK006338
Insecta; Diptera	Drosophila yakuba		diff. go	NC_001322	NC_001322
Table S1. Accession numbers of the 98 mt sequences of the 68 species analysed in this study. trnQ-trnF: region between trnQ and trnF; down. nad1: region downstream nad1; down. rrnL: region downstream rrnL. CR/CR2: control region. Species with complete mtDNA sequences are reported in bold.
Legend:
*: presence/absence of Tick-Box cannot be determined because of the lack of all or part of trnF
#: presence of 5 identical copies of Tick-Box
diff. go: sequence absent because of different gene order
x bp spacer: size of the trnQ-trnF spacer, reported only in case of Tick-Box absence

## Sheet: Foglio2
Taxon	Species	trnQ-trnF	Notes	Down nad1	Down rrnL			Family	Subfamily	notes QF	note down nad1	note down rrnL
Argasidae; Ornithodorinae	Carios capensis	NC_005291	diff. go	NC_005291	NC_005291			Argasidae	Ornithodorinae	diff. go	TTGTATCAAAATTAGAA	TTGTATCAAATTTAGAA
Argasidae; Ornithodorinae	Ornithodoros moubata	NC_004357	diff. go	NC_004357	NC_004357			Argasidae	Ornithodorinae	diff. go	TTGTGTCATTTTTAGAA	TTGTGTCAAATTTAGAA
Argasidae; Ornithodorinae	Ornithodoros porcinus	NC_005820	diff. go	NC_005820	NC_005820			Argasidae	Ornithodorinae	diff. go	TTGTATCATTTTTAGAA	TTGTATCAAATTTAGAA
Ixodidae; Amblyomminae	Amblyomma americanum	DQ168138	3bp spacer		DQ168139 *			Ixodidae	Amblyomminae	3bp spacer		mRNA assemblato, partial seq
Ixodidae; Amblyomminae	Amblyomma hebraeum	AY059170S3		AY059170S1	AY059170S2			Ixodidae	Amblyomminae	TTGCACCATTTTTTGTA	TTGCATCAATTTTTGTA	TTGCATCAATTTTTGTA
Ixodidae; Amblyomminae	Amblyomma triguttatum	NC_005963	9bp spacer	NC_005963	NC_005963			Ixodidae	Amblyomminae	9bp spacer	TTGCATCAATTTTTGGA	TTGCATCAATTTTTGGA
Ixodidae; Amblyomminae	Amblyomma vikirri	AY059177S3 *		AY059177S1	AY059177S2			Ixodidae	Amblyomminae	partial seq	TTGCATCAATTTTTGTA	TTGCATCAATTTTTGGA
Ixodidae; Amblyomminae	Aponomma concolor	AY059185S3	4bp spacer	AY059185S1	AY059185S2			Ixodidae	Amblyomminae	4bp spacer	TTGCATCAATTTTTGGA	TTGCATCAATTTTTGGA
Ixodidae; Amblyomminae	Aponomma fimbriatum	AY059189S2 *			AY059189S1			Ixodidae	Amblyomminae	partial seq		TTGCATCAATTTTTGTA
Ixodidae; Amblyomminae	Aponomma undatum			AY059193S1	AY059193S2			Ixodidae	Amblyomminae		TTGCATCAATTTTTGGA	TTGCATCAATTTTTGGA
Ixodidae; Haemaphysalinae	Haemaphysalis flava	NC_005292	12bp spacer	NC_005292	NC_005292			Ixodidae	Haemaphysalinae	12bp spacer	TTGCATCAATTTTTGGA	TTGCATCAATTTTTGGA
Ixodidae; Haemaphysalinae	Haemaphysalis humerosa	AY059256S2 *		AY059256S1				Ixodidae	Haemaphysalinae	partial seq	TTGCATCAATTTTTGGA
Ixodidae; Haemaphysalinae	Haemaphysalis longicornis	AY059260S3 *		AY059260S1	AY059260S2			Ixodidae	Haemaphysalinae	partial seq	TTGCATCAATTTTTGGA	TTGCATCAATTTTTGGA
Ixodidae; Ixodinae	Ixodes acutitarsus				AB105167			Ixodidae	Ixodinae			TTGTATCAAATTTAGAA
Ixodidae; Ixodinae	Ixodes auritulus				AY059274S1			Ixodidae	Ixodinae			TTGTATCAAATTTAGAA
Ixodidae; Ixodinae; Australasian	Ixodes cordifer				AB161425			Ixodidae	Ixodinae			TTGTGTTCAATTTAAAA
Ixodidae; Ixodinae; Australasian	Ixodes cornuatus				AB161426			Ixodidae	Ixodinae			TTGTGTCTTTTTTAGAA
Ixodidae; Ixodinae	Ixodes hexagonus	NC_002010	diff. go	NC_002010	NC_002010			Ixodidae	Ixodinae	diff. go	TTGTGTCTTTTTAAGAA	TTGTGTCAAATTTAGAA
Ixodidae; Ixodinae; Australasian	Ixodes hirsti				AB161429			Ixodidae	Ixodinae			TTGTGTTTGTTTTAGAA
Ixodidae; Ixodinae; Australasian	Ixodes holocyclus	NC_005293	diff. go	NC_005293	NC_005293			Ixodidae	Ixodinae	diff. go	TTGTATCAATTTTAGAA	TTGTGTTTAATTTAGAA
Ixodidae; Ixodinae	Ixodes loricatus				AB161431			Ixodidae	Ixodinae			TTGTGTCAAATTTAGAA
Ixodidae; Ixodinae; Australasian	Ixodes myrmecobii				AB161433			Ixodidae	Ixodinae			TTGGGTTTATTTTAGAA
Ixodidae; Ixodinae	Ixodes persulcatus	NC_004370	diff. go	NC_004370	NC_004370			Ixodidae	Ixodinae	diff. go	TTGTATCCTTTTTAGAA	TTGTATCAAATTTAGAA
Ixodidae; Ixodinae	Ixodes pilosus				AB161435			Ixodidae	Ixodinae			TTGTATCAAATTTAGAA
Ixodidae; Ixodinae	Ixodes ricinus	This study	diff. go	This study	This study			Ixodidae	Ixodinae	diff. go	TTGTGTCCTTTTTAGAA	TTGTATCAAATTTAGAA
Ixodidae; Ixodinae	Ixodes scapularis				AB161439			Ixodidae	Ixodinae			TTGTATCAAATTTAGAA
Ixodidae; Ixodinae	Ixodes simplex				AB161441			Ixodidae	Ixodinae			TTGTATCAAATTTAGAA
Ixodidae; Ixodinae; Australasian	Ixodes trichosuri				AB161443			Ixodidae	Ixodinae			TTGTGTTTATTTTAGAA
Ixodidae; Ixodinae; Australasian	Ixodes uriae	NC_006078	diff. go	NC_006078	NC_006078			Ixodidae	Ixodinae	diff. go	TTGTTTCAATTTTTGAA	TTGTGTCTAAATTAGAA
Ixodidae; Rhipicephalinae	Boophilus annulatus			AY059196				Ixodidae	Rhipicephalinae		TTGCATCAATTTTTGTA
Ixodidae; Rhipicephalinae	Boophilus decoloratus	AY059197S3		AY059197S1	AY059197S2			Ixodidae	Rhipicephalinae	TTGCATCATTTTTTGTA	TTGCATCAATTTTTGTA	TTGCATCAATTTTTGTA
Ixodidae; Rhipicephalinae	Boophilus geigyi			AY059200				Ixodidae	Rhipicephalinae		TTGCATCATTTTTTGTA
Ixodidae; Rhipicephalinae	Boophilus kohlsi			AY059201				Ixodidae	Rhipicephalinae		TTGCACCATTTTTTGTA
Ixodidae; Rhipicephalinae	Boophilus microplus	AF110621		AF110618 #	AF110619			Ixodidae	Rhipicephalinae	TTGCATCATTTTTTGTA	TTGCATCAATTTTTGTA	TTGCATCAATTTTTGTA
Ixodidae; Rhipicephalinae	Dermacentor marginatus			AY059251S1 *				Ixodidae	Rhipicephalinae		partial
Ixodidae; Rhipicephalinae	Dermacentor reticulatus				AY059253			Ixodidae	Rhipicephalinae			TTGCATCATTTTTTGGA
Ixodidae; Rhipicephalinae	Dermacentor variabilis			AY059254S1	AY059254S2			Ixodidae	Rhipicephalinae		TTGCATCATTTTTTGGA	TTGCATCATTTTTTGGA
Ixodidae; Rhipicephalinae	Hyalomma aegyptium			AY059268 *	AY059264S6			Ixodidae	Rhipicephalinae		partial	TTGCATCAATTTTTGGA
Ixodidae; Rhipicephalinae	Hyalomma truncatum	AY059270S2		AY059270S1				Ixodidae	Rhipicephalinae	TTGCACCATTTTTTGTA	TTGCATCAATTTTTGTA
Ixodidae; Rhipicephalinae	Rhipicentor nuttalli				AY059234			Ixodidae	Rhipicephalinae			TTGCATCAATTTTTGGA
Ixodidae; Rhipicephalinae	Rhipicephalus appendiculatus	AY059214S3		AY059214S1	AY059214S2			Ixodidae	Rhipicephalinae	TTGCATCAATTTTTGTA	TTGCATCAATTTTTGTA	TTGCATCAATTTTTGTA
Ixodidae; Rhipicephalinae	Rhipicephalus compositus				AY059218			Ixodidae	Rhipicephalinae			TTGCATCAATTTTTGTA
Ixodidae; Rhipicephalinae	Rhipicephalus evertsi	AY059219S3		AY059219S1	AY059219S2			Ixodidae	Rhipicephalinae	TTGCATCAATTTTTGTA	TTGCATCAATTTTTGTA	TTGCATCAATTTTTGGA
Ixodidae; Rhipicephalinae	Rhipicephalus maculatus				AY059222			Ixodidae	Rhipicephalinae			TTGCATCAATTTTTGTA
Ixodidae; Rhipicephalinae	Rhipicephalus pravus	AY059227						Ixodidae	Rhipicephalinae	TTGCATCAATTTTTGTA
Ixodidae; Rhipicephalinae	Rhipicephalus pulchellus	AY059228S3		AY059228S1	AY059228S2			Ixodidae	Rhipicephalinae	TTGCATCAATTTTTGTA	TTGCATCAATTTTTGTA	TTGCATCAATTTTTGTA
Ixodidae; Rhipicephalinae	Rhipicephalus punctatus	AY059231S3		AY059231S1	AY059231S2			Ixodidae	Rhipicephalinae	TTGCATCAATTTTTGTA	TTGCATCAATTTTTGTA	TTGCATCAATTTTTGTA
Ixodidae; Rhipicephalinae	Rhipicephalus sanguineus	NC_002074		NC_002074	NC_002074			Ixodidae	Rhipicephalinae	TTGCATCAATTTTTGTA	TTGCATCAATTTTTGTA	TTGCATCAATTTTTGTA
Ixodidae; Rhipicephalinae	Rhipicephalus simus				AY059223			Ixodidae	Rhipicephalinae			TTGCATCAATTTTTGTA
Ixodidae; Rhipicephalinae	Rhipicephalus turanicus				AY059224			Ixodidae	Rhipicephalinae			TTGCATCAATTTTTGTA
Ixodidae; Rhipicephalinae	Rhipicephalus zambeziensis				AY059225			Ixodidae	Rhipicephalinae			TTGCATCAATTTTTGTA
Ixodidae; Rhipicephalinae	Rhipicephalus zumpti				AY059226			Ixodidae	Rhipicephalinae			TTGCATCAATTTTTGTA
Xiphosura; Limulidae	Limulus polyphemus	NC_003057	diff. go	NC_003057	NC_003057			Xiphosura	Limulidae	diff. go	TTGCATATAATTAAGAA	GTGTATTAGATTTAGAA
Xiphosura; Limulidae	Tachypleus tridentatus	FJ860267	diff. go	FJ860267	FJ860267			Xiphosura	Limulidae	diff. go	ATGCATATAATTTAGAA	GTGTATTAGATTTAGAA
Legend:
*: partial sequence
#: 5 repeated copies of Ixo-box
diff. go: sequence absent because of different gene order
x bp spacer: the size of the trnQ-trnF spacer is reported only in case of Ixo-box absence
